# Supplementary material for: QSAR-Based Computational Approaches to Accelerate the Discovery of Sigma-2 Receptor (S2R) Ligands as Therapeutic Drugs
Source: Molecules. 2021 Aug 30;26(17):5270. doi: 10.3390/molecules26175270 (PMC8434483; doi:10.3390/molecules26175270)
Supplement: Supplementary file 1 [file molecules-26-05270-s001.zip]

Archive with 1 entries (1 files):
- Molecules-1304403 Supplementary Materials - update system.pdf
